# Supplementary material for: ULK2 Is a Key Pro-Autophagy Protein That Contributes to the High Chemoresistance and Disease Relapse in FLT3-Mutated Acute Myeloid Leukemia
Source: Int J Mol Sci. 2024 Jan 4;25(1):646. doi: 10.3390/ijms25010646 (PMC10780038; doi:10.3390/ijms25010646)
Supplement: Supplementary file 1 [file ijms-25-00646-s001.zip]

Archive with 1 entries (1 files):
- ijms-2740499-supplementary.pdf
